# Supplementary material for: Genome-Wide Identification and Characterization of Xyloglucan Endotransglycosylase/Hydrolase in Ananas comosus during Development
Source: Genes (Basel). 2019 Jul 16;10(7):537. doi: 10.3390/genes10070537 (PMC6678617; doi:10.3390/genes10070537)
Supplement: Supplementary file 1 [file genes-10-00537-s001.zip]

Archive with 12 entries (11 files):
- Supplementfiles/
- Supplementfiles/File 10.fas
- Supplementfiles/File 11.txt
- Supplementfiles/File 5.docx
- Supplementfiles/File 6.docx
- Supplementfiles/File 7.docx
- Supplementfiles/File 8.fa
- Supplementfiles/File 9.fas
- Supplementfiles/File1.pdf
- Supplementfiles/File2.pdf
- Supplementfiles/File3.pdf
- Supplementfiles/File4.pdf
