# Supplementary material for: Genome-Wide Identification and Characterization of Xyloglucan Endotransglycosylase/Hydrolase in Ananas comosus during Development
Source: Genes (Basel). 2019 Jul 16;10(7):537. doi: 10.3390/genes10070537 (PMC6678617; doi:10.3390/genes10070537)
Supplement: Supplementary file 1 [file genes-10-00537-s001.zip › Supplementfiles/File 11.txt]

#Batch CD-search tool	NIH/NLM/NCBI
#cdsid	QM3-qcdsearch-151B4F47342C8BA0-2250C7AB2FB15247
#datatype	hitsConcise Results
#status	0
#Start time	2019-06-21T14:13:56	Run time	0:00:00:06
#status	success

Query	Hit type	PSSM-ID	From	To	E-Value	Bitscore	Accession	Short name	Incomplete	Superfamily
Q#1 - >AcEG16	specific	334226	63	184	1.03105e-36	126.939	pfam00722	Glyco_hydro_16	N	cl22861
Q#2 - >OAY77989.1	specific	334226	63	184	1.03105e-36	126.939	pfam00722	Glyco_hydro_16	N	cl22861
Q#3 - >XP_020093400.1	specific	334226	63	184	1.03105e-36	126.939	pfam00722	Glyco_hydro_16	N	cl22861
