# Supplementary material for: Genome-Wide Identification and Characterization of Xyloglucan Endotransglycosylase/Hydrolase in Ananas comosus during Development
Source: Genes (Basel). 2019 Jul 16;10(7):537. doi: 10.3390/genes10070537 (PMC6678617; doi:10.3390/genes10070537)
Supplement: Supplementary file 1 [file genes-10-00537-s001.zip › Supplementfiles/File 8.fa]

>OAY76125.1
MAIPFGAKLWLLHVLLSFVGPVFAGNFYRDVDITWGDGRASVADGGQVLALSLDKFSGSGFQSKDEYQFGRIDVQLKLVPGNSAGTVATLYMSSQGADHDEIDFEFLGNLTGEPYTLHTNVFAQGKGNREQQFHLWFDPAADFHTYSIVWNPQHIIFSVDGTPIRDFKNHEAAGVPFPTSQPMRVYGSLWDAEDWATQGGRVKTDWSQAPFAVSYKNYTADACVPSSSSSSSSCGAASSSSISWYNQELDSAEQGRMKWVQDNYMIYDYCKDVERFPQGMPAECSLPALLLLLFSLSLLLLSPPPSLAKPASFARDFRVTWAESHIKQLSNGTSIQLILDQSSGCGIASKNKFMFGHVSMKIKLISGDSAGTVTAFYLSSETDTIRDELDFEFLGNRSGQPYTVQTNVYAHGKGDREQRVNLWFDPSADYHTYSILWNHHHVVFFVDAVPVRVYKNNEQKGVPYPNSQPMGIYSTVWNADDWATRGGLEKIDWSKAPFYAYYKDFDIEACEEAIPSWLSSCSKTSSNWWDTPSYQQLDPVQNRLYRWVRLNHMVYDYCTDRSRFAVQPPECLAGI
>OAY62696.1
MGVAWGAGSSFYSEFEVTWGEGRGKIANNGQLLTLTLDRSSGSGFQSRKEYLFGKIDMQLKLVPGNSAGTVTAYYLSSQGPTHDEIDFEFLGNLSGDPYTLHTNVFTQGKGDREMQFRLWFDPTKDFHTYSILWNPRHVIFMVDEVAIRDFRNLESRGIAFPKRQPMRIYSSLWNADDWATRGGLVKTDWSQAPFTASYRNFSADASPSSGGWFNQELDSATLARMRWLQRNYMIYNYCADANRFPQGLPPECSIA
>OAY67076.1
MGVAWGAGSSFYSEFEVTWGEGRGKIANNGQLLTLTLDRSSGSGFQSRKEYLFGKIDMQLKLVPGNSAGTVTAYYLSSQGPTHDEIDFEFLGNLSGDPYTLHTNVFTQGKGDREMQFRLWFDPTKDFHTYSILWNPRHVIFMVDEVAIRDFRNLESRGIAFPKRQPMRIYSSLWNADDWATRGGLVKTDWSQAPFTASYRNFSADASPSSGGWFNQELDSATLARMRWLQRNYMIYNYCADANRFPQGLPPECSIA
>OAY76653.1
MTVSYLAQVCVLGATLVAVAASANFVTDVDITWGDSRAKILDNGQLLELTMDEASGSGFQSKNEYLFGRLDMPIKLVPGNSAGTVTTFYLSSQGPTHDEIDFEFLGNISGEPYVLHTNVYAEGKGDREQQFYLWFDPRVSFHNYSILWNPHQIVFYVDATPIRVFRNSEKMGVAYPKNQPMRLYSSLWDGDDWATRGGLVKTDWSQAPFVASYKSFSADACVSTGGTSLCPASKGTWWDQELNASEEQRLEWVRSNYMIYNYCEDAKRFPQGLPPECTLEQ
>OAY64709.1
MAAPPRKPIDVPFQKNYVPTWAFDHIKYFNGGNEIQLYLDKYTGTGFQSKGSYLFGHFSMQIKLVPGDSAGTVTAFYLSSQNSEHDEIDFEFLGNRTGQPYILQTNVFTGGKGDREQRIYLWFDPTKDYHSYSVLWNMYQIVFFVDDVPIRVFKNSKDLGVRYPFNQPMKLYSSLWNADDWATRGGLEKTDWSKAPFVAAYRGFHIDGCEASTEAKFCATQGLRWWDQKEFQDLDGWQYRRLMWVRGKYTIYNYCTDRSRYSTMPPECKRDRDV
>OAY72845.1
MGAAPRKPIDVPFQKNYVPTWAFDHIKYINGGNEVQLYLDKNTGTGFQSSGSYLFGHFSMQMKLVPGDSAGTVTAFYLSSQNSEHDEIDFEFLGNRTGQPYILQTNVFTGGKGDREQRIYLWFDPTKDYHSYSVLWNLYQIVFFVDEVPIRVFKNCKDLGVRFPFDQPMKIYSSLWNGDDWATRGGLEKTDWSKAPFIASYRSFHIDGCEASVEAKFCATQGMRWWDQKEFQDLNGAQYRSLSWVRDKYTIYNYCTDRSRYSSMPPECTRDRDV
>OAY65283.1
MASSTLAFLLLLCYLGLVFKITMGAAPRKPIDVPFQKNYVPTWAFDHIKYINGGNEVQLYLDKNTGTGFQSSGSYLFGHFSMQMKLVPGDSAGTVTAFYLSSQNSEHDEIDFEFLGNRTGQPYILQTNVFTGGKGDREQRIYLWFDPTKDYHSYSVLWNLYQIVFFVDEVPIRVFKNCKDVGVRFPFDQPMKIYSSLWNGDDWATRGGLEKTDWSKAPFIASYRSFHIDGCEASVEAKFCATQGMRWWDQKEFQDLDGAQYRSLSWVRDKYTIYNYCTDRSRYSSVPPECARDRDL
>OAY78767.1
MHEHFAAGGRTMASRAAHRSSSLCALCYIAPLLTLATAANFTDLFEPYWAADHVAVLDGDGPVVELKLDNTSGCGFGSKTKYLFGQTSMQIKLIEGDSAGTVTAFYMSSDGPNHDEVDFEFLGNVSGEPYLVQTNVYADGTGNREQRHSLWFDPTADFHTYSILWNRYHVRFLVDGIPIRMFPNKELQGIPFPKSQPMGVYASVWNANDWATQGGRVKTNWSHGPFVSAFRALDIDAGSPEPGPGEEAAHWWDAPEMSGLSPHQRRQLKWVRAKHLVYDYCRDSARFVQLPGECLG
>OAY62698.1
ANMSSSSFLCLAFALILSGSIVVGVRGNDFTRDFDVVWGRENARILDGGRLLELSLDQRSGSRIESKNRFLFGRVDLQIKLVAGGSAGTITSFYICSGGATHDEVDFEFLGNVSGEPYILHTNIFSHGKGGKEQQFYLWFDPTQDFHTYSILWNPLNIILFVDDTPIRVFKNYEAYGVPFPKNQPVRAFASIWDADDWATQGGRIKTDWSKAPFVASYRNFRANACVWTGDYPACGDTKWMQQELDWWSWMTLSWVRMNYLLYDYCTDTKRFGYGFPPECALPN
>OAY70160.1
MALSRGSPLLPVFLTGLLWAVKLGSSPWAASALSKFDDVIQPSWASDHVIYDGELLLLKLDNFSGSGFASKNKYLYGKATADIKLVPGDSAGTVTAFYMSSEGASHNEFDFEFLGNRSGEPYLVQTNLYINGVGNREQRMDLWFDPTADFHSYSILWNPRQVVFLVDGTPVRVYQNNNNGSSNSNSNSNSNSSTSTSSSIPPFPTDQPMGVYSSIWNADDWATEGGRVKTDWGHAPFVAAYREVRIDGCEWGPAAAGDSDDAGELRRCSESAWGKEGRYWWKEKAMEELTVHQSHQLAWARAHHLVYDYCADPARFPVAPPECTTATP
>OAY63484.1
MALSRGSPLLPVFLTGLLWAVKLGSSPWAASGLSKFDDVIQPSWASDHVIYDGDLLLLKLDNFSGSGFASKNKYLYGKATADIKLVPGDSAGTVTAFYMSSEGASHNEFDFEFLGNRSGEPYLVQTNLYINGVGNREQRMDLWFDPAADFHSYSILWNPRQVVFLVDGTPVRVYQNNNNSSSSNNNSSSNGNSTSSGSSIPPFPTNQPMGVYSSIWNADDWATEGGRVKTDWGHAPFVAAYREVRIDGCEWGPAAGDSDDAGELRRCSESAWGKEGRYWWKEKAMEELTVHQSHQLAWARAHHLVYDYCADPARFPVAPPECTTATP
>OAY79036.1
MAPKKLVAPISLLLFALSHTVLLNAADFYSDFTITWGGGRATIYNGGEDLQLMMDRASGSGGESKTAFLFGRFDVQIKLIPGNSTGTVTTFYLQSRSPYQDEIDFEFLGSNSSYVLHTNIYTGGNGGREQQFHFWFDPTADFHTYSILWNPQQIIWYVDGIPIRVFKKANVSEVAYLENQPMKIHASLWDGSNWIGPIDWSKAPFIAHYHGYSYTACVWTGSENRYGLVTCNNNGTGNNWMNKVLSEDEKNKIEMVQKKYMFYTYCNKSTGGNRSESTIIECSINT
>OAY84325.1
MADSVVFVLTALLVAVAAAAFDVPAIPFDEGYSQLFGEGNLVRSPDGRSVRIMLNRYSGSGFISSESYLHGFFSASIKLPAGYTAGVVVAFYLSNGDVFEKNHDELDFEFLGNTRGKEWRVQTNVYGNGSTSRGREERYLLPFDPTEEAHRYSILWTPNYIIFYVDDVPIREVVRSEAMGGDYPSKPMSVYATIWDGSTWATDGGKYKVSYKYAPFVAEFSDLVLRGCRADSAIQLDHPSSAAAERCADAELELMTADYAVVTPQKRAAMRRFRERYMTYTVCYDAVRYAATFPECKNSPPEQERFWDWGESKFVAMRRRRSNKRRPGAKRQADA
>OAY70279.1
MVDSVVFVLTALLVAVAAAAFDVPAIPFDEGYSQLFGEGNLVRSPDGRSVRIMLNRYSGSGFISSDSYLHGFFSASIKLPAGYTAGVVVAFYLSNGDVFEKNHDELDFEFLGNTRGKEWRVQTNVYGNGSTSRGREERYLLPFDPTEEAHRYSILWTPNYIIFYVDDVPIREVVRSEAMGGDYPSKPMSVYATIWDGSTWATDGGKYKVSYKYAPFVAEFSDLVLRGCRADSAIQLDHPSSAAAERCADAELELMTADYAVVTPQKRAAMRRFRERYMTYTVCYDAVRYAATFPECKNSPPEQERFWDWGESKFVAMRRRRSNKRRPGAKRQADA
>OAY81925.1
MANRLLFAAIIASAAVAVVALEGSTISFDEGFSQLFGDGNLIRYPDGRSVRLKLNRYSGSGFISSDYYQHGFFSASIKLPSDHTAGVVVAFYLSNGDVFEKTHDELDFEFLGNLRGKEWRVQTNVYGNGSTSRGREERYLLPFDPTEEAHRYSILWTANYIIFYIDDIPIREVVRTEAMGDDYPSKPMSVYATIWDGSAWATEGGKHKINYKYSPFTAEFSDLILRGCRVGNIQQPPSAEDCAESEVEILTADYAAMDPKKRAAMRRFREHYMTYTICYDTVRYSSTFPECDNSPSEKERFWDWGESKYVTPRRRSKRRSSRSSSRGPVEA
>OAY73488.1
MANSRALFFAFVALIAVGWGAVVVVVVDANFASETSCNWGGANCKIDGDNLQFILNKWSGAGIVTKQQFIFGSIEMQIKLVPRDSAGTVTTYYTSSTGNKHNEVDFEFLGNVSGQPYTIHTNIFVGGVGNREEQFRPWFDPTDGYHTYTIFWNPSMILWSIDGTPIRVFKNRNSKGIPFPLSQPMKGYTSLWNADDWATQGGRIKTNWSHAPFIANYKSFQQRVCAYAGPNSARQCAAPSAANWYTAPQYKTLSRSQIDQLNSVRNKYMIYNYCKDTNRFNGKMAPECSYPPY
>OAY66122.1
LLRDGRSVRIALDENTGAGFASQDLYLHGFFSASIKLPSDYAAGVVVAFYMSNGDTYERTHDELDFEFLGNVRGKEWRLQTNVYGNGSTKVGREERYDFWFDPTEDFHQYSILWTHNRIIFYIDNTPIREVVRSEAMGGAFPSKPMSLYATIWDGSSWATLGGRYKVNYKYSPFVAEFADLVLHGCPVNPLDHSLACEGPESAQFNSVMISADQRAAMEAFRRNHMSYSYCHDRERYPSPLPDCSLDEESTHFFGRDGLKFGDRRHRGRRNRKQRSPASRSDASI
>OAY71418.1
MTVSYLAQVCVLGATLVAVAASANFVTDVDITWGDSRAKILDNGQLLELTMDEASGSGFQSKNEYLFGRLDMPIKLVPGNSAGTVTTFYLSSQGPTHDEIDFEFLGNISGEPYVLHTNVYAEGKGDREQQFYLWFDPRVSFHNYSILWNPHQIVAFRNSEKMGVAYPKNQPMRLYSSLWDGDDWATRGGLVKTDWSQAPFVASYKSFSADACVSTGGTSLCPASKGTWWDQELNASEEQRLEWVRSNYMIYNYCEDAKRFPQGLPPECTLEQ
>OAY79161.1
SGFSSKLSYGSGFFHMKIKIPNKDSAGVVTAFYMSSNTSNHDELDFEFLGNKEGKPITLQTNIFTNGHGNREQRIYLWFDPTADFHDYKILWNPYQVAFFVDETPIRVFKSLTSRGVEYPSQAMQIIASLWDGEDWATDGGQTKTDWSQAPFTAEFQGFAVDGCISPPGSSASSCSSPGLWWNAASFRELDSSQNTAYQNVRKKYMTYDYCSDKQRFPVLPPECAMQNTR
>OAY70295.1
MAPFSSCPPLFFLFLYFGASLTPINGEPIHSLPTLTPLSFHDAYTQLFGDSNLALRRGGRRVHIALDRRTGAGFASRGLYLHGFFSAAIKLPSDHAAGVVVAFYTHDELDFEFLGNIRGREWRVQTNVYGNGSTSIGREERYSLWFDPTEDFHQYAILWSSSRIIFYIDGIPIREVVRTQAMDGLGQFPSKPMSLYATIWDGSSWATSGGRYKVNYKYAPYVAEFTDLVLRGCATDLTTHQPTCRQADIDMYDTVSLSVEQRLAMDDFREKHMTYGYCYDRLRYTNPPAECSTGREADLFLESGEARGFSDRRRHRYAKRHYRTALDDAF
>OAY83621.1
SGFISSDMYLHGFFSASIKLPSDYTAGIVVAFYTSNGDVFEKTHDELDFEFLGNIRGKEWRVQTNMYGNGSTSRGREERYLLPFDPTADFHLYSILWTAQNIIFYIDDIPIREVRRSEVAGGDYPSKPMSLYATIWDASNWATAGGRYKVNYKYGPFVSEFSDLALLGCRVDPLQAPPSTSRNCTASNAELAAAGLAVMTPERRRAMRQFRERYMTYSFCYDTLRYPETFSDCDIVESEKSRFKETGHLRFSGSGSGSGSGSGGRHRRRYGRRRARVPAAADAEKQAAM
>OAY70631.1
SGFISSDMYLHGFFSASIKLPSDYTAGIVVAFYTSNGDVFEKTHDELDFEFLGNIRGKEWRVQTNMYGNGSTSRGREERYLLPFDPTADFHLYSILWTAQNIIFYIDDIPIREVRRSEVVGGDYPSKPMSLYATIWDASNWATAGGRYKVNYKYGPFVSEFSDLALLGCRVDPLQAPPSTSRNCTASDAELAATGLAVMTPERRRAMRQFRERYMTYSFCYDTLRYPETFSDCDIVESEKSRFKETGHLRFSGSGSGSSSGGRHRRRYGRRRARVPVAADAEKQAAM
>OAY81259.1
FTHPINGEPIPPPHPHPLSFHEPTRSSSATPTSPSAAAAGESTSPSTEEPINSGAGFASRRLYLHGFFSAAIKLPSDHAAGVVVAFYREKLTIEDDEKLVVDAAAAAAAQMSNGDVFEKTHDELDFEFLGNIRGREWRVQTNVYGNGSTSIGREERYSLWFDPTEDFHQYAILWSSSRIIFYIDGIPIREVVRTQAMDGLGQFPSKPMSLYATIWDGSSWATSGGRYKVNYKYAPYVAEFTDLVLRGCATDLTTHQPTCRQADIDMYDTVSLSVEQRLAMDDFREKHMTYGYCYDRLRYTNPPAECSTGREADLFLESGEARGFSDRRRHRYAKRHHRTALDDAF
>OAY65080.1
IFSLPSPLPLLYKQRRVERETNKRKPSERNRAAASSGRGRRRRRRERVANYQSSIEVTSMANRLLFAAIIASAAVAVVALEGSTISFDEGFSQLFGDGNLIRYPDGRSVRLKLNRYSGSGFIPRITTNTASSAPRSSSPPSHAGVVVGLYLSNGDVFEKTHDELDFEFLGNLRGKEWRVQTNVYGNGSTSRGREERYLLPFDPTEEAHRYSILWTANYIIFYIDDIPIREVVRTEAMGDDYPSKPMSVYATIWDGSAWATEGGKHKINYKYSPFTAEFSDLILRGCRVGDIQQPPSAEDCAESEVEILTADYAAMDPKKRAAMRRFREHYMTYTICYDTVRYSSTFPECDNSPSEKERFWDWGSPST
>XP_020102740.1
MAISFGAKLWLLHVLLSFVGPVFAGNFYRDVDITWGDGRASVADGGQVLALSLDKFSGSGFQSKDEYQFGRIDVQLKLVPGNSAGTVATLYMSSQGADHDEIDFEFLGNLTGEPYTLHTNVFAQGKGNREQQFHLWFDPAADFHTYSIVWNPQHIIFSVDGTPIRDFKNHEAAGVPFPTSQPMRVYGSLWDAEDWATQGGRVKTDWSQAPFAVSYKNYNADACVPSSSSSSSCGAASSSISWYNQELDSAEQGRMKWVQDNYMIYDYCKDVERFPQGMPAECSLP
>XP_020091231.1
MASIAPHPALIFLLVLAVSSALAKGNFYQDVDITWGDGRAKILDNGQLLTLSLDKSSGSGFQSKSQFLFGQFDMQIKLVPGNSAGTVTTFYLSSQGSMHDEIDFEFLGNLSGDPYILHTNIYSQGKGNREQQFYLWFDPTKDFHTYSALWNPTHIVFFVDGTPIREFKNNERIGVPFPNSQMMKVYSSLWDGEDWATRGGLVKTDWSQAPFTAAFRGLSTDGCTSGIAACSKANNPYMWQQDLDSANQQKLKWVQKNYMVYNYCTDVKRFPQGLPPECSAN
>XP_020090359.1
MASTFVYALLACSLMGVAWGAGSSFYSEFEVTWGEGRGKIANNGQLLTLTLDRSSGSGFQSRKEYLFGKIDMQLKLVPGNSAGTVTAYYLSSQGPTHDEIDFEFLGNLSGDPYTLHTNVFTQGKGDREMQFRLWFDPTKDFHTYSILWNPRHVIFMVDEVAIRDFRNLESRGIAFPKRQPMRIYSSLWNADDWATRGGLVKTDWSQAPFTASYRNFSADASPSSGGWFNQELDSATLARMRWLQRNYMIYNYCADANRFPQGLPPELTQK
>XP_020089756.1
MALQLLVSLMLSSLMGVAWGAGSSFYSEFEVTWGEGRGKIANNGQLLTLTLDRSSGSGFQSRKEYLFGKIDMQLKLVPGNSAGTVTAYYLSSQGPTHDEIDFEFLGNLSGDPYTLHTNVFTQGKGDREMQFRLWFDPTKDFHTYSILWNPRHVIFMVDEVAIRDFRNLESRGIAFPKRQPMRIYSSLWNADDWATRGGLVKTDWSQAPFTASYRNFSADASPSSGGWFNQELDSATLARMRWLQRNYMIYNYCADANRFPQGLPPECSIA
>XP_020110218.1
MTVSYLAQVCVLGATLVAVAASANFVTDVDITWGDSRAKILDNGQLLELTMDEASGSGFQSKNEYLFGRLDMPIKLVPGNSAGTVTTFYLSSQGPTHDEIDFEFLGNISGEPYVLHTNVYAEGKGDREQQFYLWFDPRVSFHNYSILWNPHQIVFYVDATPIRAFRNSEKMGVAYPKNQPMRLYSSLWDGDDWATRGGLVKTDWSQAPFVASYKSFSADACVSTGGTSLCPASKGTWWDQELNASEEQRLEWVRSNYMIYNYCEDAKRFPQGLPPECTLEQ
>XP_020087864.1
MPYLTPITFPFFPWEEEKGKKMVSSSLPPFSFIVVLWLCFFGLAMATPPRKPIDVPFQKNYVPTWAFDHIKYFNGGNEIQLYLDKYTGTGFQSKGSYLFGHFSMQIKLVPGDSAGTVTAFYLSSQNSEHDEIDFEFLGNRTGQPYILQTNVFTGGKGDREQRIYLWFDPTKDYHSYSVLWNMYQIVFFVDDVPIRVFKNSKDLGVRYPFNQPMKLYSSLWNADDWATRGGLEKTDWSKAPFVAAYRGFHIDGCEASTEAKFCATQGLRWWDQKEFQDLDGWQYRRLMWVRGKYTIYNYCTDRSRYSTMPPECKRDRDV
>XP_020111283.1
MASSTLAFLLLLCYLGLVFKITMGAAPRKPIDVPFQKNYVPTWAFDHIKYINGGNEVQLYLDKNTGTGFQSSGSYLFGHFSMQMKLVPGDSAGTVTAFYLSSQNSEHDEIDFEFLGNRTGQPYILQTNVFTGGKGDREQRIYLWFDPTKDYHSYSVLWNLYQIVFFVDEVPIRVFKNCKDVGVRFPFDQPMKIYSSLWNGDDWATRGGLEKTDWSKAPFIASYRSFHIDGCEASVEAKFCATQGMRWWDQKEFQDLDGAQYRSLSWVRDKYTIYNYCTDRSRYSSVPPECARDRDL
>XP_020102738.1
MEGRALLLLLFSLSFLLLSPPSLARPANFARDFRVTWAESHIKQLNNGTSIQLILDQSSGCGIASKNKFMFGHVSMKIKLISGDSAGTVTAFYLSSETDTIRDELDFEFLGNRSGQPYTVQTNVYAHGKGDREQRVNLWFDPSADYHTYSILWNHHHVVFFVDAVPVRVYKNNEQKGVPYPNSQPMGIYSTVWNADDWATRGGLEKIDWSKAPFYAYYKDFDIEACEEAIPSWLSSCSKTSSNWWDTPSYQQLDPVQNRLYRWVRLNHMVYDYCTDRSRFAVQPPECLAGI
>XP_020084286.1
MASRAAHRSSSLCALCYIAPLLTLATAANFTDLFEPYWAADHVAVLDGDGPVVELKLDNTSGCGFGSKNKYLFGQASMQIKLIEGDSAGTVTAFYMSSDGPNHDEVDFEFLGNVSGEPYLVQTNVYADGTGNREQRHSLWFDPTADFHTYSILWNRYHVRFLVDGIPIRMFPNKELQGIPFPKSQPMGVYASVWNANDWATQGGRVKTNWSHGPFVSAFRALDIDAGSPEPGPGEEAAHWWDAPEMSGLSPHQRRQLKWVRAKHLVYDYCRDSARFVQLPGECLG
>XP_020090869.1
MSSSSFLCLAFTLILGGSIVVGVRGNDFTRDFDVVWGRENARILDGGRLLELSLDQRSGSRIESKNRFLFGRVDLQIKLVAGGSAGTITSFYICSGGATHDEVDFEFLGNVSGEPYILHTNIFSHGKGGKEQQFYLWFDPTQDFHTYSILWNPLNIILFVDDTPIRVFKNYEAYGVPFPKNQPVRAFASIWDADDWATQGGRIKTDWSKAPFVASYRNFRANACVWTGDYPACGDTKWMQQELDWWSWMTLSWVRMNYLLYDYCTDTKRFGYGFPPECALPN
>XP_020091206.1
MASTLLWLSVLLQMILIISSGLTIPSDQPSFDQNYAVTWGGNHVSFLNQRSEVQLSMDQSSGSGFSSKLGYGSGFFHMKIKIPNKDSAGVVTAFYMSSNTSNHDELDFEFLGNKEGKPITLQTNIFTNGHGNREQRIYLWFDPTADFHDYKILWNPYQVAFFVDETPIRVFKNLTSRGVEYPSQAMQIIASLWDGEDWATDGGQTKTNWSQAPFTAQFQGFAVDGCISPPGSSASSCSSPGLWWNAASFRELDSSQNTAYQNVRKKYMTYDYCSDKQRFPVLPPECAMQNTR
>XP_020104828.1
MRPSSIHCNIMVCNKTTILIWLLFADLIRIAFASIVSTGNFNEDFYIAWSPSHINTSPDGRSRSVKLDQESGSSFVSNNMFLFGEIDMQIKLIPGYSAGTVVAFYMTSDQPNRDEIDFEFLGNVTGQPYILQTNVFVDGFGNREERIYLWFDPTKDFHTYSILWNLYQIVFMVDWVPIRVYRNHGDEGVPFPRWQPMSVKASIWNGDSWATRGGRDKVDWSKGPFIASFRNYKIDACVWKGNPRFCMVGNKTNWWNNPSLRSLSWRQRRLFRWARKYYLVYDYCHDTKRFQEQLPMECSLPKY
>XP_020109096.1
MALSRGSPLLPVFLTGLLWAVKLGSSPWAASGLSKFDDVIQPSWASDHVIYDGDLLLLKLDNFSGSGFASKNKYLYGKATADIKLVPGDSAGTVTAFYMSSEGASHNEFDFEFLGNRSGEPYLVQTNLYINGVGNREQRMDLWFDPAADFHSYSILWNPRQVVFLVDGTPVRVYQNNNNSSSSNNNSSSNGNSTSSGSSIPPFPTNQPMGVYSSIWNADDWATEGGRVKTDWGHAPFVAAYREVRIDGCEWGPAAGDSDDAGELRRCSESAWGKEGRYWWKEKAMEELTVHQSHQLAWARAHHLVYDYCADPARFPVAPPECTTATP
>XP_020102739.1
MAPQSNSYLINPQVSLSISLSISPSIYLDKTCYLCKGCGIASKNKFMFGHVSMKIKLISGDSAGTVTAFYLSSETDTIRDELDFEFLGNRSGQPYTVQTNVYAHGKGDREQRVNLWFDPSADYHTYSILWNHHHVVFFVDAVPVRVYKNNEQKGVPYPNSQPMGIYSTVWNADDWATRGGLEKIDWSKAPFYAYYKDFDIEACEEAIPSWLSSCSKTSSNWWDTPSYQQLDPVQNRLYRWVRLNHMVYDYCTDRSRFAVQPPECLAGI
>XP_020097886.1
MAMGKPRAVLVAFALLVVLDRGLVRANFYDECDVTWGPQNTAIWGNGENLALSLDSDHIGSAIRTTKQFLFGSVEMEIQLVPDNSAGTVAAYYTSSLGDYHDEIDYEFLGNETGQPYTIHTNVFGKGQGNKEVQFKPWFDPTEDYHNYTIFWSPTEIVWFIDQIPIRVYRNYESAGAPFPTNQPMRMYSSIWNADDWACQGGRVKTDWSKAPFVAKYRNLKLDVCECESADSISQCYSSSNWYNGWQYSKLTAAQLGQMNWVQQNYKIYDYCTDYKRFNGQMPVECSLPQY
>XP_020085278.1
MVDSVVFVLTALLVAVAAAAFDVPAIPFDEGYSQLFGEGNLVRSPDGRSVRIMLNRYSGSGFISSDSYLHGFFSASIKLPAGYTAGVVVAFYLSNGDVFEKNHDELDFEFLGNTRGKEWRVQTNVYGNGSTSRGREERYLLPFDPTEEAHRYSILWTPNYIIFYVDDVPIREVVRSEAMGGDYPSKPMSVYATIWDGSTWATDGGKYKVSYKYAPFVAEFSDLVLRGCRADSAIQLDPSSAAAEHCADAELELMTADYAVVTPQKRAAMRRFRERYMTYTVCYDAVRYAATFPECKNSPPEQERFWDWGESKFVAMRRRRSNKRRPGAKRQADA
>XP_020085279.1
MVDSVVFVLTALLVAVAAAAFDVPAIPFDEGYSQLFGEGNLVRSPDGRSVRIMLNRYSGSGFISSDSYLHGFFSASIKLPAGYTAGVVVAFYLSNGDVFEKNHDELDFEFLGNTRGKEWRVQTNVYGNGSTSRGREERYLLPFDPTEEAHRYSILWTPNYIIFYVDDVPIREVVRSEAMGGDYPSKPMSVYATIWDGSTWATDGGKYKVSYKYAPFVAEFSDLVLRGCRADSAIQLDPSSAAAEHCADAELELMTADYAVVTPQKRAAMRRFRERYMTYTVCYDAVRYAATFPECKNSPPEQERFWDWGESKFVAMRRRRSNKRRPGAKRQADA
>XP_020085280.1
MVDSVVFVLTALLVAVAAAAFDVPAIPFDEGYSQLFGEGNLVRSPDGRSVRIMLNRYSGSGFISSDSYLHGFFSASIKLPAGYTAGVVVAFYLSNGDVFEKNHDELDFEFLGNTRGKEWRVQTNVYGNGSTARGREERYLLPFDPTEEAHRYSILWTPNYIIFYVDDVPIREVVRSEAMGGDYPSKPMSVYATIWDGSTWATDGGKYKVSYKYAPFVAEFSDLVLRGCRADSAIQLDPSSAAAEHCADAELELMTADYAVVTPQKRAAMRRFRERYMTYTVCYDAVRYAATFPECKNSPPEQERFWDWGESKFVAMRRRRSNKRRPGAKRQADA
>XP_020106929.1
MGSSLPLFLFLNPLFLFFFFFFFSSCNAFASPLESVRALSFEEGYTQIFGDNNLRLLRDGRSVRIALDENTGAGFASQDLYLHGFFSASIKLPSDYAAGVVVAFYMSNGDTYERTHDELDFEFLGNVRGKEWRLQTNVYGNGSTKVGREERYDFWFDPTEDFHQYSILWTHNRIIFYIDNTPIREVVRSEAMGGAFPSKPMSLYATIWDGSSWATLGGRYKVNYKYSPFVAEFADLVLHGCPVNPLDHSLACEGPESAQFNSVMISADQRAAMEAFRRNHMSYSYCHDRERYPSPLPDCSLDEESTHFFGRDGLKFGDRRHRGRRNRKQRSPASRSDASI
>XP_020094226.1
MANRLLFAAIIASAAVAVVALEGSTISFDEGFSQLFGDGNLIRYPDGRSVRLKLNRYSGSGFISSDYYQHGFFSASIKLPSDHTAGVVVAFYLSNGDVFEKTHDELDFEFLGNLRGKEWRVQTNVYGNGSTSRGREERYLLPFDPTEEAHRYSILWTANYIIFYIDDIPIREVVRTEAMGDDYPSKPMSVYATIWDGSAWATEGGKHKINYKYSPFTAEFSDLILRGCRVGDIQQPPSAEDCAESEVEILTADYAAMDPKKRAAMRRFREHYMTYTICYDTVRYSSTFPECDNSPSEKERFWDWGESKYVTPRRRSKRRSSRSSSRGPVEA
>XP_020104936.1
MAPFSSCPPLFFLFLYFGASLTPINGEPIPSLPTLTPLSFHDAYTQLFGDSNLALRRGGRRVHIALDRRTGAGFASRRLYLHGFFSAAIKLPSDHAAGVVVAFYMSNGDVFEKTHDELDFEFLGNIRGREWRVQTNVYGNGSTSIGREERYSLWFDPTEDFHQYAILWSSSRIIFYIDGIPIREVVRPQAIDGLGQFPSKPMSLYATIWDGSSWATSGGRYKVNYKYAPYVAEFTDLVLRGCATDLTTHQPTCRQADIDMYDTVSLSVEQRLAMDDFREKHMTYGYCYDRLRYTNPPAECSTGREADLFLESGEARGFSDRRRHRYAKRHYRTALDDAF
>XP_020100605.1
MANSRALFFAFVALIAVGWGAVVVVVVDANFASETSCNWGGANCKIDGDNLQFILNKWSGAGIVTKQQFIFGSIEMQIKLVPRDSAGTVTTYYTSSTGNKHNEVDFEFLGNVSGQPYTIHTNIFVGGVGNREEQFRPWFDPTDGYHTYTIFWNPSMILWSIDGTPIRVFKNRNSKGIPFPLSQPMKGYTSLWNADDWATQGGRIKTNWSHAPFIANYKSFQQRVCAYAGPNSARQCAAPSAANWYTAPQYKTLSRSQIDQLNSVRNKYMIYNYCKDTNRFNGKMAPECSYPPY
>XP_020112380.1
MALLLHFVFLCILHHTNAQPSPGYYPSYRFRSRGFYQVFNNLWGPQHQSVSRDQSSVTIWLDRNSGSGFKSNRPFRNGYFGASIKLQSGYTAGVITAFYLSNNQVHPGYHDEVDIEFLGTTPGRPYTLQTNVYVRGSGDGRIIGREMKFHLWFDPTAAFHNYAILWNQNEIIFFVDDIPIRRYPRKSVGTFPLRPMWLYASIWDASSWATDDGRSKADYRYQPFVAQFTRFAVRACSPSSPPRCHAPGAGGRGGLTGSQFAAMRWAQAHYMVYNYCRDPKRDHSLTPECF
>XP_020092864.1
MARKTLVNPFILVLLLVVPCIAAFNVTTLSFNDAYAPLFGFNNIVRSADDRSVRLILDRSYGSGFISSDMYLHGFFSASIKLPSDYTAGIVVAFYTSNGDVFEKTHDELDFEFLGNIRGKEWRVQTNMYGNGSTSRGREERYLLPFDPTADFHLYSILWTAQNIIFYIDDIPIREVRRSEVVGGDYPSKPMSLYATIWDASNWATAGGRYKVNYKYGPFVSEFSDLALLGCRVDPLQAPPSTSRNCTASDAELAATGLAVMTPERRRAMRQFRERYMTYSFCYDTLRYPETFSDCDIVESEKSRFKETGHLRFSGSGSGSSSGGRHRRRYGRRRARVPVAADAEKQAAM
